# Supplementary material for: Full-length transcriptome sequencing reveals the molecular mechanism of monoterpene and sesquiterpene biosynthesis in Cinnamomum burmannii
Source: Front Genet. 2023 Jan 6;13:1087495. doi: 10.3389/fgene.2022.1087495 (PMC9852720; doi:10.3389/fgene.2022.1087495)
Supplement: Supplementary file 7 [file Table1.XLSX]

## Sheet: Sheet1
Table S1. Data matrix used for WGCNA analysis
sampledID	Borneol	Eucalyptol	D_Limonene	alpha_Pinene	Caryophyllene	Bornyl_acetate	beta_Myrcene	Camphene	Germacrene_B	beta_Pinene	alpha_Phellandrene
CBS11	0.16	0.07	0	0.06	0.23	0	0	0	0	0	0
CBS12	0.3	0	0	0.1	0.42	0	0	0	0	0	0
CBS13	0.15	0	0	0	0.03	0	0	0	0	0	0
CBS21	11.65	0.67	3.41	1.02	1.5	0.07	0.66	0.44	1.54	0.45	0.46
CBS22	11.51	0.72	1.4	1	1.35	0.89	0.67	0.44	1.52	0.42	0.5
CBS23	5.9	0.48	2.71	0.23	0.57	0.39	0.25	1.27	0	0.23	0.07
CBS31	27.86	1.74	3.13	1.15	1.42	1.48	1.59	1.21	1.32	1.15	1.14
CBS32	27.75	1.85	3.53	3.82	1.46	1.54	1.42	0.1	1.32	1.66	1.21
CBS33	28.09	2	3.07	3.32	1.6	2.05	1.33	1.05	1.04	1.07	0.63
CBS41	53.91	3.4	6.06	5.47	1.87	3.64	2.65	2.46	2.12	2.13	1.43
CBS42	53.1	3.34	5.96	9.55	1.81	3.58	2.55	2.24	2.06	2.05	1.36
CBS43	53	3.33	5.97	9.95	2.28	4.28	2.59	2.47	2.23	2.13	1.13
